# Supplementary material for: An Hsp70 Chaperone Is Involved in Meiotic Silencing by Unpaired DNA
Source: Epigenomes. 2026 Jan 26;10(1):7. doi: 10.3390/epigenomes10010007 (PMC12921811; doi:10.3390/epigenomes10010007)
Supplement: Supplementary file 1 [file epigenomes-10-00007-s001.zip]

Archive with 1 entries (1 files):
- epigenomes-3997549-supplementary.pdf
